# Supplementary material for: Improvement of Rice Agronomic Traits by Editing Type-B Response Regulators
Source: Int J Mol Sci. 2022 Nov 16;23(22):14165. doi: 10.3390/ijms232214165 (PMC9698459; doi:10.3390/ijms232214165)
Supplement: Supplementary file 1 [file ijms-23-14165-s001.zip]

Archive with 3 entries (2 files):
- ijms-1986700-Supplementary/
- ijms-1986700-Supplementary/Supplementary 1.pdf
- ijms-1986700-Supplementary/Supplementary 2.pdf
